# Supplementary material for: Minimal Change Disease Is Associated with Mitochondrial Injury and STING Pathway Activation
Source: J Clin Med. 2022 Jan 24;11(3):577. doi: 10.3390/jcm11030577 (PMC8836778; doi:10.3390/jcm11030577)
Supplement: Supplementary file 1 [file jcm-11-00577-s001.zip]

Archive with 1 entries (1 files):
- jcm-1556358-SI.pdf
